# Supplementary material for: Survivin Associates with VDAC2 and Bcl2-Family Proteins at the Mitochondrial Outer Membrane
Source: Int J Mol Sci. 2026 Jun 24;27(13):5707. doi: 10.3390/ijms27135707 (PMC13362165; doi:10.3390/ijms27135707)
Supplement: Supplementary file 1 [file ijms-27-05707-s001.zip]

Archive with 1 entries (1 files):
- ijms-4300346-supplementary.pdf
